# Supplementary material for: DnFCA Isoforms Cooperatively Regulate Temperature-Related Flowering in Dendrobium nobile
Source: Biology (Basel). 2023 Feb 19;12(2):331. doi: 10.3390/biology12020331 (PMC9953494; doi:10.3390/biology12020331)
Supplement: Supplementary file 1 [file biology-12-00331-s001.zip]

Archive with 1 entries (1 files):
- biology-2148028-supplementary.pdf
